# Supplementary material for: Characteristic Functional Genera (CFG) Mediate Nitrogen Priming Effect in the Microbiome of Saline–Alkaline Farmland
Source: Plants (Basel). 2025 Jun 12;14(12):1806. doi: 10.3390/plants14121806 (PMC12197168; doi:10.3390/plants14121806)
Supplement: Supplementary file 1 [file plants-14-01806-s001.zip]

Archive with 1 entries (1 files):
- plants-3674910-supplementary.pdf
